# Supplementary material for: Redox Brake Regulator RedB and FnrL Function as Yin-Yang Regulators of Anaerobic-Aerobic Metabolism in Rhodobacter capsulatus
Source: Microbiol Spectr. 2022 Sep 15;10(5):e02354-22. doi: 10.1128/spectrum.02354-22 (PMC9603517; doi:10.1128/spectrum.02354-22)
Supplement: Supplemental file 1 — Table S1. Download spectrum.02354-22-s0001.xlsx, XLSX file, 0.02 MB [file spectrum.02354-22-s0001.xlsx]

## Sheet: Sheet1
Table S1: Genes coregulated by both FnrL and RedB
Locus ID	Gene	Description	FnrL	RedB
RCC00901	hypothetical protein	hypothetical protein	2.78	-0.503038
RCC02849	dorS	DMSO/TMAO-sensor hybrid histidine kinase	2.18466	0.29936
RCC02845	torA	trimethylamine-N-oxide reductase	1.58288	-0.410349
RCC01729	oxidoreductase	pyridine nucleotide-disulfide oxidoreductase	1.43153	0.543156
RCC02154	TM2 domain-containing protein	TM2 domain-containing protein	1.2617	-0.435489
RCC00353	hypothetical protein	Unknown Function	1.20286	-0.460678
RCC00871	hypothetical protein	hypothetical protein	1.1745	-0.606157
RCC01368	antibiotic biosynthesis monooxygenase	antibiotic biosynthesis monooxygenase	0.984385	-0.468742
RCC02923	hypothetical protein	Unknown Function	0.969545	-0.535759
RCC02749	rpmG	50S ribosomal protein L33	0.920691	-0.530135
RCC02197	AraC family	two component AraC family transcriptional regulator	0.918311	-0.414042
RCC02791	fdxA	ferredoxin II	0.917031	-0.590222
RCC02501	cycY	cytochrome c	0.890606	-0.577785
RCC00606	lipoprotein	Predicted Function	0.877355	-0.403633
RCC00194	ErfK/YbiS/YcfS/YnhG family protein	ErfK/YbiS/YcfS/YnhG family protein/Tat domain-containing protein	0.87504	-0.460862
RCC01781	yajC	preprotein translocase subunit YajC	0.870614	-0.486125
RCC02671	efp	translation elongation factor P	0.824252	-0.472072
RCC01205	glyQ	glycyl-tRNA synthetase subunit alpha	0.804656	-0.500181
RCC02755	metallo-beta-lactamase	metallo-beta-lactamase	0.785597	-0.400425
RCC01739	hypothetical protein	Unknown Function	0.78505	-0.433509
RCC00066	hypothetical protein	putative membrane protein	0.779239	-0.58141
RCC01678	acpP1	acyl carrier protein	0.771511	-0.557279
RCC01634	fabZ	(3R)-hydroxymyristoyl-ACP dehydratase	0.767497	-0.501637
RCC02710	hypothetical protein	Unknown Function	0.762135	0.434806
RCC02815	lipoprotein	Predicted Function	0.758839	-0.501419
RCC03124	hypothetical protein	Unknown Function	0.738755	-0.564439
RCC03325	hemimethylated DNA-binding protein	heat shock protein HspQ	0.713995	-0.442048
RCC00436	cytB	cytochrome B561	0.713148	-0.448975
RCC02765	ilvE1	branched-chain-amino-acid transaminase	0.694231	-0.42988
RCC00025	tRNA-Ser	tRNA-Ser	0.672784	-0.686295
RCC01622	hypothetical protein	membrane protein	0.670178	-0.523455
RCC01544	dctQ2	TRAP C4-dicarboxylate transport system permease subunit DctQ	0.669335	-0.594811
RCC00224	dnaK	chaperone DnaK	0.66656	-0.416745
RCC00736	sdhB	succinate dehydrogenase, iron-sulfur subunit	0.659077	-0.474063
RCC00543	hypothetical protein	Unknown Function	0.65379	-0.525743
RCC00035	tRNA-Thr	tRNA-Thr	0.650862	-0.498158
RCC00884	hypothetical protein	YebC/PmpR family DNA-binding transcriptional regulator	0.648762	-0.500397
RCC02711	asd	aspartate-semialdehyde dehydrogenase	0.645352	-0.533673
RCC03404	pyrF	orotidine 5'-phosphate decarboxylase	0.642912	-0.501384
RCC02346	hypothetical protein	Unknown Function	0.642484	-0.449809
RCC00538	methylmalonyl-CoA epimerase	methylmalonyl-CoA/ethylmalonyl-CoA epimerase	0.639553	-0.472683
RCC02183	potG2	polyamine ABC transporter ATP-binding protein PotG	0.633188	0.737457
RCC02533	pucDE	light-harvesting protein B-800/850 subunit gamma	0.630466	-0.458166
RCC02008	tig	trigger factor	0.619924	-0.499574
RCC02350	fabI1	enoyl-ACP reductase	0.615479	-0.45712
RCC00572	nifH1	nitrogenase iron protein	0.613508	-0.47355
RCC02550	infA	translation initiation factor IF	0.603474	-0.45177
RCC00236	accD	acetyl-CoA carboxylase carboxyl transferase subunit beta	0.603447	-0.404856
RCC01883	iscR	FeS assembly cluster transcription factor IscR	0.602785	-0.468273
RCC01183	hisB	imidazoleglycerol-phosphate dehydratase	0.600126	-0.450032
RCC00281	rpsO	30S ribosomal protein S15	0.598394	-0.588778
RCC02790	CarD family	CarD family transcriptional regulator	0.597267	-0.46682
RCC00376	divalent ion symporter	divalent ion symporter	0.593323	-0.438777
RCC03447	serA	phosphoglycerate dehydrogenase	0.59211	-0.679886
RCC03399	hypothetical protein	Unknown Function	0.589843	-0.425227
RCC00692	pufA	light-harvesting protein B-870 subunit alpha	0.58116	-0.4034
RCC02676	hypothetical protein	Unknown Function	0.572256	-0.472716
RCC00309	rpsQ	30S ribosomal protein S17	0.568971	-0.650148
RCC00298	rpsJ	30S ribosomal protein S10	0.567506	-0.619811
RCC02974	atpH	ATP synthase F1 subunit delta	0.554576	-0.470708
RCC00308	rpmC	50S ribosomal protein L29	0.550721	-0.482149
RCC00285	secE	preprotein translocase subunit SecE	0.54646	-0.470425
RCC00678	crtA	spheroidene monooxygenase	0.543086	-0.522374
RCC00049	ahcY	adenosylhomocysteinase	0.541879	-0.488724
RCC03120	ABC transporter ATP-binding protein	ABC transporter ATP-binding protein	0.54164	-0.500939
RCC00210	ubiG	3-demethylubiquinone-9 3-O-methyltransferase	0.533478	-0.419466
RCC01543	ilvI	acetolactate synthase large subunit	0.531515	-0.444266
RCC02012	hypothetical protein	Unknown Function	0.531485	-0.529959
RCC00578	cbbS	ribulose bisphosphate carboxylase small subunit	0.52356	-0.675055
RCC00017	tRNA-Gly	tRNA-Gly	0.518596	-0.447992
RCC02160	gap3	glyceraldehyde-3-phosphate dehydrogenase	0.517391	-0.465253
RCC00575	hypothetical protein	Unknown Function	0.516677	-0.583511
RCC00082	leuD	3-isopropylmalate dehydratase small subunit	0.511898	-0.639365
RCC00313	rpsN	30S ribosomal protein S14	0.510959	-0.831886
RCC02301	hypothetical protein	Unknown Function	0.504242	-0.507003
RCC00564	modC1	molybdenum ABC transporter ATP-binding protein ModC	0.503572	0.370819
RCC02707	cynT	carbonate dehydratase	0.50251	-0.422264
RCC01725	hypothetical protein	Unknown Function	0.498016	-0.470158
RCC02826	fumC	fumarate hydratase	0.481919	-0.512388
RCC00303	rpsS	30S ribosomal protein S19	0.481214	-0.714335
RCC02525	dht	dihydropyrimidinase	0.470129	0.553713
RCC00375	mdoG1	glucans biosynthesis protein G	0.46353	-0.481818
RCC00016	tRNA-Gly	tRNA-Gly	0.463106	-0.515633
RCC00724	sucA	oxoglutarate dehydrogenase	0.451561	-0.652922
RCC00314	rpsH	30S ribosomal protein S8	0.449123	-0.695673
RCC03454	hypothetical protein	YggT family protein	0.444767	-0.426006
RCC03155	rpmI	50S ribosomal protein L35	0.436996	-0.483944
RCC00669	bchE	magnesium-protoporphyrin IX monomethyl ester anaerobic oxidative cyclase	0.436271	-0.435121
RCC00324	rpsM	30S ribosomal protein S13	0.434664	-0.506587
RCC00316	rplR	50S ribosomal protein L18	0.431734	-0.590953
RCC02182	class III aminotransferase	putrescine aminotransferase	0.428125	0.610446
RCC00301	rplW	50S ribosomal protein L23	0.428077	-0.705673
RCC01125	rpsA	30S ribosomal protein S1	0.424315	-0.598427
RCC00322	secY	preprotein translocase subunit SecY	0.41837	-0.484841
RCC00659	puhA	photosynthetic reaction center subunit H	0.41547	-0.408277
RCC00579	cbbL	ribulose bisphosphate carboxylase large subunit	0.405668	-0.520334
RCC00345	oxaA	inner membrane protein OxaA	0.402972	-0.683157
RCC02769	petB	ubiquinol--cytochrome-c reductase cytochrome subunit b	0.401688	-0.547987
RCC00326	rpoA	DNA-directed RNA polymerase subunit alpha	0.387544	-0.550343
RCC02837	pckA	phosphoenolpyruvate carboxykinase	0.380536	-0.476739
RCC00220	secA	preprotein translocase subunit SecA	0.358547	-0.437149
RCC03496	maeB2	malate dehydrogenase	0.341261	-0.497935
RCC00763	hupT	signal transduction histidine kinase HupT	-0.421204	0.570516
RCC01496	lipoprotein	lipoprotein	-0.44602	0.409795
RCC01276	Cas1 family CRISPR-associated protein	CRISP-associated protein Cas1	-0.480774	0.409451
RCC00816	extradiol ring-cleavage dioxygenase subunit B	extradiol ring-cleavage dioxygenase subunit B	-0.482752	0.333854
RCC00500	hypothetical protein	Unknown Function	-0.482909	0.438609
RCC02294	histidine kinase	signal transduction histidine kinase	-0.485027	0.509341
RCC03235	monosacharide ABC transporter permease	simple sugar transport system permease protein	-0.491495	0.493683
RCC00596	hypothetical protein	Unknown Function	-0.498336	0.552998
RCC00712	moaA1	molybdenum cofactor biosynthesis protein A	-0.511324	0.480219
RCC00881	metallophosphoesterase	hypothetical protein	-0.527556	0.466537
RCC03148	hypothetical protein	Unknown Function	-0.527748	0.598763
RCC02512	hypothetical protein	Unknown Function	-0.53063	0.418093
RCC03449	atoB3	acetyl-CoA acetyltransferase	-0.54377	0.431208
RCC02802	membrane dipeptidase	membrane dipeptidase	-0.543845	0.406459
RCC02956	nudF	ADP-ribose pyrophosphatase	-0.546972	0.463013
RCC03193	tilS	tRNA(Ile)-lysidine synthase	-0.547106	0.393811
RCC00764	hupU	uptake hydrogenase small subunit	-0.549758	0.421041
RCC02510	ipoprotein	lipoprotein	-0.555599	0.449392
RCC00818	ftsW	cell division protein FtsW	-0.560517	0.434443
RCC03465	membrane transport family protein	malate transporter	-0.562656	0.39547
RCC03036	fdhB	NAD-dependent formate dehydrogenase subunit beta	-0.562785	0.652222
RCC03371	fabI	enoyl-ACP reductase	-0.564214	0.360549
RCC00464	tetrapyrrole methylase	16S rRNA (cytidine1402-2'-O)-methyltransferase	-0.56444	0.459626
RCC02696	holC	DNA polymerase III subunit chi	-0.565593	0.537859
RCC02196	FkbM family methyltransferase	FkbM family methyltransferase	-0.568813	0.50422
RCC03450	pbpC	penicillin-binding protein 1C	-0.569426	0.578022
RCC02544	ABC transporter substrate-binding protein	multiple sugar transport system substrate-binding	-0.577717	0.460703
RCC02703	hypothetical protein	Unknown Function	-0.58181	0.556223
RCC02627	dacB	penicillin-binding protein 4	-0.581888	0.424206
RCC01163	copA2(ccoI)	copper-transporting P-type ATPase	-0.582445	0.360929
RCC02767	petR	transcriptional regulator PetR	-0.584076	0.529681
RCC03528	hypothetical protein	Unknown Function	-0.594152	0.502105
RCC01585	hypothetical protein	Unknown Function	-0.599451	0.592126
RCC03195	OmpA/MotB domain-containing protein	peptidoglycan-associated lipoprotein	-0.60474	0.528168
RCC02429	xthA1	exodeoxyribonuclease III	-0.605502	0.403396
RCC00858	scpB	segregation and condensation protein B	-0.606155	0.397987
RCC01119	lnt	apolipoprotein N-acyltransferase	-0.615924	0.362217
RCC03444	nagA	N-acetylglucosamine-6-phosphate deacetylase	-0.617207	0.569446
RCC01785	ccmA	heme exporter protein A	-0.618954	0.48994
RCC00084	hypothetical protein	Unknown Function	-0.620055	0.36003
RCC02435	family 2 glycosyl transferase	family 2 glycosyl transferase	-0.620522	0.773483
RCC00229	lpxK	tetraacyldisaccharide 4'-kinase	-0.621033	0.590051
RCC00405	acyl-CoA dehydrogenase	acyl-CoA dehydrogenase domain-containing protein	-0.629794	0.39811
RCC02467	GntR family	GntR family transcriptional regulator	-0.636653	0.460752
RCC02374	LacI family	LacI family transcriptional regulator, fructose operon	-0.638747	1.31958
RCC00307	hypothetical protein	Unknown Function	-0.658618	0.614118
RCC02704	NLP/P60 family protein	NLP/P60 family protein	-0.661504	0.599239
RCC01877	hypothetical protein	Unknown Function	-0.661587	0.602428
RCC00456	coaBC	bifunctional phosphopantothenoylcysteine decarboxylase	-0.66927	0.586858
RCC02394	sdaA	L-serine ammonia-lyase	-0.670094	0.754507
RCC01132	galM	galactose mutarotase	-0.70711	0.512138
RCC03463	arcB2	ornithine cyclodeaminase	-0.708258	0.402646
RCC03160	hypothetical protein	Unknown Function	-0.71065	0.577498
RCC03440	hypothetical protein	Unknown Function	-0.710902	0.6593
RCC00377	hemL	glutamate-1-semialdehyde 2,1-aminomutase	-0.711613	1.25504
RCC02194	phospholipase/carboxylesterase	phospholipase/carboxylesterase	-0.71472	0.538766
RCC03251	cbiO3	cobalt ABC transporter ATP-binding protein CbiO	-0.729531	0.665516
RCC02784	TrmH family RNA methyltransferase	23S rRNA (guanosine2251-2'-O)-methyltransferase	-0.731352	0.673373
RCC01528	hypothetical protein	Unknown Function	-0.740792	0.565953
RCC02796	pldB	lysophospholipase L2	-0.751129	0.828754
RCC00461	est	esterase	-0.752232	0.7316
RCC00191	tRNA (Uracil-5-)-methyltransferase	23S rRNA (uracil1939-C5)-methyltransferase	-0.760008	0.548844
RCC02249	AraC family	AraC family transcriptional regulator	-0.761161	0.724033
RCC02586	hypothetical protein	Unknown Function	-0.762601	0.621995
RCC02084	ltaE	threonine aldolase	-0.766252	0.526044
RCC00439	ppnk	NAD(+) kinase	-0.766555	0.433405
RCC02430	nahG	salicylate hydroxylase	-0.786108	0.480931
RCC00449	hypothetical protein	Unknown Function	-0.791328	0.495901
RCC03037	fdhC	NAD-dependent formate dehydrogenase subunit gamma	-0.794717	0.801188
RCC00783	phosphodiesterase	diguanylate cyclase/phosphodiesterase	-0.795878	0.464698
RCC00519	cupin domain-containing protein	cupin domain-containing protein	-0.796502	0.568363
RCC01619	Fis family	Fis family transcriptional regulator	-0.799361	0.598343
RCC01381	lipoprotein	lipoprotein	-0.800026	0.528558
RCC01796	dusB	tRNA-dihydrouridine synthase B	-0.801122	0.707465
RCC01110	phosphodiesterase	diguanylate cyclase/phosphodiesterase	-0.801589	0.636474
RCC02520	Integrin hemolysin protein	integrin alpha repeat/hemolysin-type calcium-binding repeat family protein	-0.804762	0.962603
RCC00440	zraR	transcriptional regulatory protein ZraR	-0.80868	0.593444
RCC02492	hypothetical protein	Unknown Function	-0.820515	0.597905
RCC00621	histidine kinase	signal transduction histidine kinase	-0.825009	0.46113
RCC00406	metallo-beta-lactamase	metallo-beta-lactamase	-0.826573	0.601187
RCC00537	response regulator	receiver protein	-0.869459	0.575529
RCC00172	glycosyl transferase	glycosyl transferase	-0.874044	0.489852
RCC02693	lptG	LPS export ABC transporter permease LptG	-0.896277	0.597833
RCC00806	DnaJ domain-containing protein	heat shock protein DnaJ domain-containing protein	-0.897209	0.523222
RCC02470	selU	tRNA 2-selenouridine synthase	-0.899272	0.602345
RCC03392	hemolysin D	HlyD family secretion protein	-0.909036	0.550364
RCC00649	dgkA	diacylglycerol kinase	-0.911403	0.782799
RCC03147	MerR family	MerR family transcriptional regulator	-0.926625	1.19584
RCC00729	hypothetical protein	Unknown Function	-0.930393	0.678546
RCC03059	TetR family	TetR family transcriptional regulator	-0.937074	0.937386
RCC02868	S1/S6 family peptidase	S1/S6 family peptidase	-0.942109	0.729228
RCC01665	recG	ATP-dependent DNA helicase RecG	-0.944996	0.414101
RCC01456	MarC family membrane protein	multiple antibiotic resistance protein	-0.982448	0.595289
RCC01251	tmk	thymidylate kinase	-1.02511	0.526832
RCC03443	BadF/BadG/BcrA/BcrD family ATPase	BadF/BadG/BcrA/BcrD family ATPase	-1.08669	0.849122
RCC00761	hoxH	NAD-reducing hydrogenase HoxS subunit beta	-1.16273	0.401402
RCC00608	hypothetical protein	Unknown Function	-2.03304	0.661312
All the numbers in the heatmap correspond to the log2 fold change of gene expression, with blue color representing downregulation and orange color representing upregulation.
