# Supplementary material for: Redox Brake Regulator RedB and FnrL Function as Yin-Yang Regulators of Anaerobic-Aerobic Metabolism in Rhodobacter capsulatus
Source: Microbiol Spectr. 2022 Sep 15;10(5):e02354-22. doi: 10.1128/spectrum.02354-22 (PMC9603517; doi:10.1128/spectrum.02354-22)
Supplement: Supplemental file 2 — Table S2. Download spectrum.02354-22-s0002.xlsx, XLSX file, 0.1 MB [file spectrum.02354-22-s0002.xlsx]

## Sheet: RedB direct
Table S2-1: Genes directly regulated by RedB among the coregulated genes
Classification	Locus ID	Gene	Description	FnrL	RedB
Central metabolism	RCC02837	pckA	phosphoenolpyruvate carboxykinase(ATP)	0.380536	-0.476739
	RCC02160	gap3	type I glyceraldehyde-3-phosphate dehydrogenase	0.52	-0.47
Aerobic & anaerobic respiration	RCC02849	dorS	DMSO/TMAO-sensor hybrid histidine kinase	2.18	0.3
	RCC02974	atpH	ATP synthase F1 subunit delta	0.55	-0.47
Photosynthesis, CO2 fixation, H2 use	RCC02533	pucDE	light-harvesting protein B-800/850 subunit gamma	0.63	-0.46
	RCC00669	bchE	magnesium-protoporphyrin IX monomethyl ester anaerobic oxidative cyclase	0.44	-0.44
	RCC00678	crtA	spheroidene monooxygenase	0.54	-0.52
Protein synthesis	RCC01183	hisB	imidazoleglycerol-phosphate dehydratase	0.6	-0.45
	RCC02765	ilvE1	branched-chain-amino-acid transaminase	0.69	-0.43
	RCC00049	ahcY	adenosylhomocysteinase	0.54	-0.49
	RCT00035	tRNA-Thr	tRNA-Thr	0.65	-0.5
	RCT00017	tRNA-Gly	tRNA-Gly	0.52	-0.45
	RCT00016	tRNA-Gly	tRNA-Gly	0.46	-0.52
	RCC02749	rpmG	50S ribosomal protein L33	0.92	-0.53
	RCC03155	rpmI	50S ribosomal protein L35	0.44	-0.48
	RCC00324	rpsM	30S ribosomal protein S13	0.43	-0.51
	RCC01125	rpsA	30S ribosomal protein S1	0.42	-0.6
	RCC00464	tetrapyrrole methylase	16S rRNA (cytidine-2'-O-)-methyltransferase	-0.56	0.46
	RCC00224	dnaK	chaperone DnaK	0.67	-0.42
	RCC00322	secY	preprotein translocase subunit SecY	0.42	-0.48
	RCC02868	S1/S6 family peptidase	S1/S6 family peptidase	-0.94	0.73
Transcription	RCC00326	rpoA	DNA-directed RNA polymerase subunit alpha	0.39	-0.55
	RCC02790	CarD family	CarD family transcriptional regulator	0.597267	-0.46682
Other processes	RCC02154	TM2 domain-containing protein	TM2 domain-containing protein	1.2617	-0.435489
	RCC02791	fdxA	ferredoxin II	0.917031	-0.590222
	RCC03325	hemimethylated DNA-binding protein	heat shock protein HspQ	0.713995	-0.442048
	RCC03404	pyrF	orotidine 5'-phosphate decarboxylase	0.64	-0.5
	RCC03447	serA	phosphoglycerate dehydrogenase	0.59	-0.68
	RCC00375	mdoG1	glucans biosynthesis protein G	0.46	-0.48
	RCC00712	moaA1	molybdenum cofactor biosynthesis protein A	-0.51	0.48
	RCC03193	tilS	tRNA(Ile)-lysidine synthase	-0.55	0.39
	RCC01381	lipoprotein	lipoprotein	-0.800026	0.528558
	RCC00901	ilvE1	hypothetical protein	2.78	-0.503038
	RCC00871	hypothetical protein	hypothetical protein	1.1745	-0.606157
	RCC02923	hypothetical protein	Unknown Function	0.969545	-0.535759
	RCC00543	hypothetical protein	Unknown Function	0.65379	-0.525743
	RCC02346	hypothetical protein	Unknown Function	0.642484	-0.449809
	RCC03399	hypothetical protein	Unknown Function	0.589843	-0.425227
	RCC02586	hypothetical protein	Unknown Function	-0.762601	0.621995
	RCC02492	hypothetical protein	Unknown Function	-0.820515	0.597905
All the numbers in the heatmap correspond to the log2 fold change of gene expression, with blue color representing downregulation and orange color representing upregulation.
Genes directly regulated by both FnrL and RedB are in bold.

## Sheet: FnrL direct
Table S2-2: Genes directly regulated by FnrL among the coregulated genes
Classification	Locus ID	Gene	Description	FnrL	RedB
Central metabolism	RCC02350	fabI1	enoyl-ACP reductase	0.615479	-0.45712
Aerobic & anaerobic respiration	RCC02849	dorS	DMSO/TMAO-sensor hybrid histidine kinase	2.18	0.3
Protein synthesis	RCC03155	rpmI	50S ribosomal protein L35	0.44	-0.48
Other processes	RCC01729	oxidoreductase	pyridine nucleotide-disulfide oxidoreductase	1.43153	0.543156
	RCC03404	pyrF	orotidine 5'-phosphate decarboxylase	0.64	-0.5
	RCC03120	ABC transporter ATP-binding protein	ABC transporter ATP-binding protein	0.54	-0.5
	RCC00901	hypothetical protein	hypothetical protein	2.78	-0.503038
All the numbers in the heatmap correspond to the log2 fold change of gene expression, with blue color representing downregulation and orange color representing upregulation.
Genes directly regulated by both FnrL and RedB are in bold.

## Sheet: RedB and FnrL direct
Table S2-3: Genes directly regulated by both RedB and FnrL
Classification	Locus ID	Gene	Description	FnrL	RedB
Aerobic & anaerobic respiration	RCC02849	dorS	DMSO/TMAO-sensor hybrid histidine kinase	2.18	0.3
Protein synthesis	RCC03155	rpmI	50S ribosomal protein L35	0.44	-0.48
Other processes	RCC03404	pyrF	orotidine 5'-phosphate decarboxylase	0.64	-0.5
	RCC00901	hypothetical protein	hypothetical protein	2.78	-0.503038
All the numbers in the heatmap correspond to the log2 fold change of gene expression, with blue color representing downregulation and orange color representing upregulation.
Genes directly regulated by both FnrL and RedB are in bold.
