# Supplementary material for: Redox Brake Regulator RedB and FnrL Function as Yin-Yang Regulators of Anaerobic-Aerobic Metabolism in Rhodobacter capsulatus
Source: Microbiol Spectr. 2022 Sep 15;10(5):e02354-22. doi: 10.1128/spectrum.02354-22 (PMC9603517; doi:10.1128/spectrum.02354-22)
Supplement: Supplemental file 3 — Table S3. Download spectrum.02354-22-s0003.xlsx, XLSX file, 0.04 MB [file spectrum.02354-22-s0003.xlsx]

## Sheet: Central metabolism
Table S3-1: Genes regulated by FnrL and RedB in Central Metabolism
Pathways	Locus ID	Gene	Description	FnrL	RedB
Sugar transport/early metabolism	RCC03235	monosacharide ABC transporter permease	simple sugar transport system permease protein	-0.49	0.49
	RCC02544	ABC transporter substrate-binding protein	multiple sugar transport system substrate-binding	-0.577717	0.460703
	RCC03444	nagA	N-acetylglucosamine-6-phosphate deacetylase	-0.62	0.57
	RCC01132	galM	galactose mutarotase	-0.71	0.51
Glycolysis	RCC01137	pfkB	6-phosphofructokinase		0.57
	RCC03157	pykA2	pyruvate kinase		0.29
Gluconeogenesis	RCC01834	fbp	fructose-bisphosphatase		-0.68
	RCC02837	pckA	phosphoenolpyruvate carboxykinase(ATP)	0.380536	-0.476739
	RCC03496	maeB2	malate dehydrogenase	0.34	-0.5
Glycolysis & gluconeogenesis	RCC02160	gap3	type I glyceraldehyde-3-phosphate dehydrogenase	0.52	-0.47
	RCC01831	gap1	glyceraldehyde-3-phosphate dehydrogenase		-0.4
	RCC01715	eno	phosphopyruvate hydratase	0.51
Pyruvate decarboxylation to acetyl CoA	RCC01705	pdhA	pyruvate dehydrogenase	0.52
	RCC01704	pdhB	pyruvate dehydrogenase complex E1 component pyruvate dehydrogenase (acetyl-transferring)		-0.45
	RCC00726	lpdA1	dihydrolipoyl dehydrogenase		-0.51
TCA cycle	RCC01887	icd	isocitrate dehydrogenase	0.51
	RCC00724	sucA	oxoglutarate dehydrogenase	0.45	-0.65
	RCC00725	sucB	dihydrolipoyllysine succinyltransferase		-0.45
	RCC00720	sucC	succinyl-CoA synthetase (ADP-forming) subunit beta	0.57
	RCC00736	sdhB	succinate dehydrogenase, iron-sulfur subunit	0.66	-0.47
	RCC02826	fumC	fumarate hydratase	0.48	-0.51
	RCC01544	dctQ2	TRAP C4-dicarboxylate transport system permease subunit DctQ	0.67	-0.59
NAD Metabolism	RCC00439	ppnk	NAD(+) kinase	-0.77	0.43
	RCC00715	pntA	pyridine nucleotide transhydrogenase subunit alpha		-0.4
	RCC00136	phoA	alkaline phosphatase		-0.56
Fatty Acid Biosynthesis, Initiation & Elongation	RCC00236	accD	acetyl-CoA carboxylase carboxyl transferase subunit beta	0.603447	-0.404856
	RCC01145	fabH1	3-oxoacyl-ACP synthase III	0.38
	RCC02350	fabI1	enoyl-ACP reductase	0.615479	-0.45712
	RCC01634	fabZ	(3R)-hydroxymyristoyl-ACP dehydratase	0.767497	-0.501637
	RCC03371	fabI	enoyl-ACP reductase	-0.56	0.36
Fatty Acid Degradation	RCC00405	acyl-CoA dehydrogenase	acyl-CoA dehydrogenase domain-containing protein	-0.63	0.4
	RCC00520	fadB	fatty acid oxidation complex subunit alpha	-0.594549
	RCC02991	hadH	3-hydroxy-2-methylbutyryl-CoA dehydrogenase	-0.695994
All the numbers in the heatmap correspond to the log2 fold change of gene expression, with blue color representing downregulation and orange color representing upregulation.

## Sheet: Aerobic &anaerobic respiration
Table S3-2: Genes regulated by FnrL and RedB involved in respiration
Pathways	Locus ID	Gene	Description	FnrL	RedB
Succinate dehydrogenase	RCC00736	sdhB	succinate dehydrogenase, iron-sulfur subunit	0.66	-0.47
	RCC00731	sdhC	succinate dehydrogenase, cytochrome b556 subunit	0.613532
	RCC00732	sdhD	succinate dehydrogenase	0.495695
Quinol and Quinone Biosynthesis	RCC00210	ubiG	3-demethylubiquinone-9 3-O-methyltransferase	0.53	-0.42
Cytochrome c2, cy and bc1	RCC01240	cycA1	cytochrome c2	0.4
	RCC02501	cycY	cytochrome cy	0.89	-0.58
	RCC02769	petB	ubiquinol--cytochrome-c reductase cytochrome subunit b	0.4	-0.55
Cytochrome cbb3 oxidase	RCC01157	ccoN	cbb3-type cytochrome c oxidase subunit I	0.632268
	RCC01158	ccoO	cbb3-type cytochrome c oxidase subunit II		-0.400909
	RCC01159	ccoQ	cbb3-type cytochrome c oxidase subunit IV		-0.580172
TMAO/DMSO reduction	RCC02845	torA	trimethylamine-N-oxide reductase	1.58	-0.41
	RCC02847	torC	trimethylamine-N-oxide reductase c-type cytochrome	1.52
	RCC02849	dorS	DMSO/TMAO-sensor hybrid histidine kinase	2.18	0.3
ATPase	RCC02974	atpH	ATP synthase F1 subunit delta	0.55	-0.47
	RCC02973	atpA	ATP synthase F1 subunit alpha		-0.579679
	RCC00741	atpB	ATP synthase F0 subunit A		-0.412988
	RCC02972	atpG	ATP synthase F1 subunit gamma		-0.533649
	RCC00740	atpI	ATP synthase F0 subunit I	0.536053
	RCC02970	atpC	ATP synthase F1 subunit epsilon	-0.641546
All the numbers in the heatmap correspond to the log2 fold change of gene expression, with blue color representing downregulation and orange color representing upregulation.

## Sheet: Photosyn, CO2 fixation, H2 use
Table S3-3: Genes regulated by FnrL and RedB in Anaerobic cellular activities
Pathways	Locus ID	Gene	Description	FnrL	RedB
Photosynthesis	RCC02533	pucDE	light-harvesting protein B-800/850 subunit gamma	0.63	-0.46
	RCC00692	pufA	light-harvesting protein B-870 subunit alpha	0.58	-0.4
	RCC00659	puhA	photosynthetic reaction center subunit H	0.42	-0.41
	RCC00691	pufB	light-harvesting protein B-870 subunit beta	0.613532
	RCC00669	bchE	magnesium-protoporphyrin IX monomethyl ester anaerobic oxidative cyclase	0.44	-0.44
H2 uptake hydrogenase	RCC00764	hupU	uptake hydrogenase small subunit	-0.55	0.42
	RCC00763	hupT	signal transduction histidine kinase HupT	-0.42	0.57
Cytoplasmic NAD reducing hydrogenase	RCC00761	hoxH	NAD-reducing hydrogenase HoxS/HoxU subunit beta	-1.16	0.4
Carbon fixation	RCC00678	crtA	spheroidene monooxygenase	0.54	-0.52
	RCC00578	cbbS	ribulose bisphosphate carboxylase small subunit	0.52	-0.68
	RCC00579	cbbL	ribulose bisphosphate carboxylase large subunit	0.41	-0.52
	RCC01829	cbbM	ribulose bisphosphate carboxylase large subunit		-0.516136
	RCC01833	cbbP	phosphoribulokinase		-0.72
	RCC01834	fbp	fructose-bisphosphatase		-0.68
Formate oxidation to CO2	RCC03037	fdhC	NAD-dependent formate dehydrogenase subunit gamma	-0.79	0.8
	RCC03036	fdhB	NAD-dependent formate dehydrogenase subunit beta	-0.56	0.65
All the numbers in the heatmap correspond to the log2 fold change of gene expression, with blue color representing downregulation and orange color representing upregulation.

## Sheet: Protein synthesis
Table S3-4: Genes coregulated by FnrL and RedB in transcription, translation, protein folding and proteolysis
Classification	Locus ID	Gene	Description	FnrL	RedB
L-aspartate Biosynthesis	RCC02182	class III aminotransferase	putrescine aminotransferase	0.43	0.61
L-histidine Biosynthesis	RCC01183	hisB	imidazoleglycerol-phosphate dehydratase	0.6	-0.45
L-isoleucine Biosynthesis	RCC02182	class III aminotransferase	putrescine aminotransferase	0.43	0.61
	RCC02711	asd	aspartate-semialdehyde dehydrogenase	0.65	-0.53
	RCC02765	ilvE1	branched-chain-amino-acid transaminase	0.69	-0.43
	RCC01543	ilvI	acetolactate synthase large subunit	0.53	-0.44
L-leucine Biosynthesis	RCC02765	ilvE1	branched-chain-amino-acid transaminase	0.69	-0.43
	RCC00082	leuD	3-isopropylmalate dehydratase small subunit	0.51	-0.64
L-lysine Biosynthesis	RCC02711	asd	aspartate-semialdehyde dehydrogenase	0.65	-0.53
L-methionine Biosynthesis	RCC00049	ahcY	adenosylhomocysteinase	0.54	-0.49
	RCC02182	class III aminotransferase	putrescine aminotransferase	0.43	0.61
	RCC02711	asd	aspartate-semialdehyde dehydrogenase	0.65	-0.53
L-proline Biosynthesis	RCC03463	arcB2	ornithine cyclodeaminase	-0.71	0.4
L-serine Biosynthesis	RCC03447	serA	phosphoglycerate dehydrogenase	0.59	-0.68
L-threonine Biosynthesis	RCC02711	asd	aspartate-semialdehyde dehydrogenase	0.65	-0.53
	RCC02182	class III aminotransferase	putrescine aminotransferase	0.43	0.61
L-valine Biosynthesis	RCC02765	ilvE1	branched-chain-amino-acid transaminase	0.69	-0.43
	RCC01543	ilvI	acetolactate synthase large subunit	0.53	-0.44
L-homoserine biosynthesis	RCC02711	asd	aspartate-semialdehyde dehydrogenase	0.65	-0.53
tRNA charging	RCT00035	tRNA-Thr	tRNA-Thr	0.65	-0.5
	RCT00025	tRNA-Ser	tRNA-Ser	0.67	-0.69
	RCT00016	tRNA-Gly	tRNA-Gly	0.46	-0.52
	RCT00017	tRNA-Gly	tRNA-Gly	0.52	-0.45
	RCC01205	glyQ	glycyl-tRNA synthetase subunit alpha	0.8	-0.5
Ribosomal proteins	RCC01125	rpsA	30S ribosomal protein S1	0.42	-0.6
	RCC03155	rpmI	50S ribosomal protein L35	0.44	-0.48
	RCC02749	rpmG	50S ribosomal protein L33	0.92	-0.53
	RCC02671	efp	translation elongation factor P	0.82	-0.47
	RCC02550	infA	translation initiation factor IF-1	0.6	-0.45
	RCC00324	rpsM	30S ribosomal protein S13	0.43	-0.51
	RCC00316	rplR	50S ribosomal protein L18	0.43	-0.59
	RCC00313	rpsN	30S ribosomal protein S14	0.51	-0.83
	RCC00309	rpsQ	30S ribosomal protein S17	0.57	-0.65
	RCC00308	rpmC	50S ribosomal protein L29	0.55	-0.48
	RCC00303	rpsS	30S ribosomal protein S19	0.48	-0.71
	RCC00301	rplW	50S ribosomal protein L23	0.43	-0.71
	RCC00298	rpsJ	30S ribosomal protein S10	0.57	-0.62
	RCC00281	rpsO	30S ribosomal protein S15	0.6	-0.59
	RCC00314	rpsH	30S ribosomal protein S8	0.449123	-0.695673
rRNA Processing	RCC00464	tetrapyrrole methylase	16S rRNA (cytidine-2'-O-)-methyltransferase	-0.56	0.46
	RCC00191	tRNA (Uracil-5-)-methyltransferase	23S rRNA (uracil1939-C5)-methyltransferase	-0.757023	0.55
	RCC02784	TrmH family RNA methyltransferase	23S rRNA (guanosine2251-2'-O)-methyltransferase	-0.731183	0.673373
Proteins Involved in Protein Folding	RCC02008	tig	trigger factor	0.62	-0.5
	RCC00224	dnaK	chaperone DnaK	0.67	-0.42
Protein Secretion	RCC00285	secE	preprotein translocase subunit SecE	0.55	-0.47
	RCC00220	secA	preprotein translocase subunit SecA	0.36	-0.44
	RCC00322	secY	preprotein translocase subunit SecY	0.42	-0.48
Proteins Involved in Proteolysis	RCC02868	S1/S6 family peptidase	S1/S6 family peptidase	-0.94	0.73
	RCC02802	membrane dipeptidase	membrane dipeptidase	-0.54	0.41
carboxylate Degradation	RCC03463	arcB2	ornithine cyclodeaminase	-0.71	0.4
L-aspartate Degradation	RCC02182	class III aminotransferase	putrescine aminotransferase	0.43	0.61
L-isoleucine Degradation	RCC02765	ilvE1	branched-chain-amino-acid transaminase	0.69	-0.43
	RCC03449	atoB3	acetyl-CoA acetyltransferase	-0.54	0.43
L-serine Degradation	RCC02394	sdaA	L-serine ammonia-lyase	-0.67	0.75
L-threonine Degradation	RCC02084	ltaE	threonine aldolase	-0.77	0.53
All the numbers in the heatmap correspond to the log2 fold change of gene expression, with blue color representing downregulation and orange color representing upregulation.

## Sheet: Transcription
Table S3-5: Genes coregulated by FnrL and RedB in transcription, translation, protein folding and proteolysis
Classification	Locus ID	Gene	Description	FnrL	RedB
RNA Polymerase	RCC00326	rpoA	DNA-directed RNA polymerase subunit alpha	0.39	-0.55
Transcription factors	RCC03059	TetR family	TetR family transcriptional regulator	-0.937074	0.937386
	RCC03147	MerR family	MerR family transcriptional regulator	-0.93	1.2
	RCC00440	zraR	transcriptional regulatory protein ZraR	-0.81	0.59
	RCC01619	Fis family	Fis family transcriptional regulator	-0.799361	0.598343
	RCC02249	AraC family	AraC family transcriptional regulator	-0.76	0.72
	RCC02467	GntR family	GntR family transcriptional regulator	-0.64	0.46
	RCC02374	LacI family	LacI family transcriptional regulator, fructose operon	-0.64	1.32
	RCC01883	iscR	FeS assembly cluster transcription factor IscR	0.602785	-0.468273
	RCC02790	CarD family	CarD family transcriptional regulator	0.597267	-0.46682
	RCC00884	hypothetical protein	YebC/PmpR family DNA-binding transcriptional regulator	0.65	-0.5
	RCC02197	AraC family	two component AraC family transcriptional regulator	0.92	-0.41
Signal Transduction	RCC02294	histidine kinase	signal transduction histidine kinase	-0.49	0.51
	RCC00621	histidine kinase	signal transduction histidine kinase	-0.83	0.46
	RCC02767	petR	response regulator PetR	-0.584076	0.529681
	RCC00537	response regulator	OmpR-family receiver protein	-0.869459	0.575529
C-di-GMP signalling	RCC00783	phosphodiesterase	diguanylate cyclase/phosphodiesterase	-0.8	0.46
	RCC01110	phosphodiesterase	diguanylate cyclase/phosphodiesterase	-0.801589	0.636474
All the numbers in the heatmap correspond to the log2 fold change of gene expression, with blue color representing downregulation and orange color representing upregulation.

## Sheet: Other processes
Table S3-6: Miscellaneous, lipoproteins, transport and hypothetical COG groups
	Locus ID	Gene	Description	FnrL	RedB
Miscellaneous	RCC02154	TM2 domain-containing protein	TM2 domain-containing protein	1.2617	-0.435489
	RCC01368	antibiotic biosynthesis monooxygenase	antibiotic biosynthesis monooxygenase	0.984385	-0.468742
	RCC02791	fdxA	ferredoxin II	0.917031	-0.590222
	RCC00194	ErfK/YbiS/YcfS/YnhG family protein	ErfK/YbiS/YcfS/YnhG family protein/Tat domain-containing protein	0.87504	-0.460862
	RCC01781	yajC	preprotein translocase subunit YajC	0.870614	-0.486125
	RCC02755	metallo-beta-lactamase	metallo-beta-lactamase	0.785597	-0.400425
	RCC01678	acpP1	acyl carrier protein	0.77	-0.56
	RCC03325	hemimethylated DNA-binding protein	heat shock protein HspQ	0.713995	-0.442048
	RCC00436	cytB	cytochrome B561	0.713148	-0.448975
	RCC03404	pyrF	orotidine 5'-phosphate decarboxylase	0.64	-0.5
	RCC00538	methylmalonyl-CoA epimerase	methylmalonyl-CoA/ethylmalonyl-CoA epimerase	0.64	-0.47
	RCC00572	nifH1	nitrogenase iron protein	0.61	-0.47
	RCC03447	serA	phosphoglycerate dehydrogenase	0.59	-0.68
	RCC00376	divalent ion symporter	divalent ion symporter	0.593323	-0.438777
	RCC03120	ABC transporter ATP-binding protein	ABC transporter ATP-binding protein	0.54	-0.5
	RCC02707	cynT	carbonate dehydratase	0.5	-0.42
	RCC00375	mdoG1	glucans biosynthesis protein G	0.46	-0.48
	RCC00345	oxaA	inner membrane protein OxaA	0.4	-0.68
	RCC01276	Cas1 family CRISPR-associated protein	CRISP-associated protein Cas1	-0.480774	0.409451
	RCC00816	extradiol ring-cleavage dioxygenase subunit B	extradiol ring-cleavage dioxygenase subunit B	-0.482752	0.333854
	RCC00712	moaA1	molybdenum cofactor biosynthesis protein A	-0.51	0.48
	RCC00881	metallophosphoesterase	hypothetical protein	-0.527556	0.466537
	RCC03449	atoB3	acetyl-CoA acetyltransferase	-0.54	0.43
	RCC03193	tilS	tRNA(Ile)-lysidine synthase	-0.55	0.39
	RCC02956	nudF	ADP-ribose pyrophosphatase	-0.546972	0.463013
	RCC00818	ftsW	cell division protein FtsW	-0.56	0.43
	RCC02196	FkbM family methyltransferase	FkbM family methyltransferase	-0.568813	0.50422
	RCC02696	holC	DNA polymerase III subunit chi	-0.57	0.54
	RCC03450	pbpC	penicillin-binding protein 1C	-0.57	0.58
	RCC02627	dacB	penicillin-binding protein 4	-0.58	0.42
	RCC03195	OmpA/MotB domain-containing protein	peptidoglycan-associated lipoprotein	-0.6	0.53
	RCC00858	scpB	segregation and condensation protein B	-0.61	0.4
	RCC02429	xthA1	exodeoxyribonuclease III	-0.61	0.4
	RCC01119	lnt	apolipoprotein N-acyltransferase	-0.62	0.36
	RCC00229	lpxK	tetraacyldisaccharide 4'-kinase	-0.62	0.59
	RCC02435	family 2 glycosyl transferase	family 2 glycosyl transferase	-0.620522	0.773483
	RCC02704	NLP/P60 family protein	NLP/P60 family protein	-0.661504	0.599239
	RCC00456	coaBC	bifunctional phosphopantothenoylcysteine decarboxylase	-0.67	0.59
	RCC02194	phospholipase/carboxylesterase	phospholipase/carboxylesterase	-0.71472	0.538766
	RCC00377	hemL	glutamate-1-semialdehyde 2,1-aminomutase	-0.71	1.26
	RCC00461	est	esterase	-0.752232	0.7316
	RCC02796	pldB	lysophospholipase L2	-0.75	0.83
	RCC02430	nahG	salicylate hydroxylase	-0.786108	0.480931
	RCC00519	cupin domain-containing protein	cupin domain-containing protein	-0.796502	0.568363
	RCC01796	dusB	tRNA-dihydrouridine synthase B	-0.8	0.71
	RCC02520	Integrin hemolysin protein	integrin alpha repeat/hemolysin-type calcium-binding repeat family protein	-0.8	0.96
	RCC00406	metallo-beta-lactamase	metallo-beta-lactamase	-0.826573	0.601187
	RCC00172	glycosyl transferase	glycosyl transferase	-0.874044	0.489852
	RCC00806	DnaJ domain-containing protein	heat shock protein DnaJ domain-containing protein	-0.897209	0.523222
	RCC02470	selU	tRNA 2-selenouridine synthase	-0.9	0.6
	RCC03392	hemolysin D	HlyD family secretion protein	-0.91	0.55
	RCC00649	dgkA	diacylglycerol kinase	-0.91	0.78
	RCC01665	recG	ATP-dependent DNA helicase RecG	-0.94	0.41
	RCC01456	MarC family membrane protein	multiple antibiotic resistance protein	-0.98	0.6
	RCC01251	tmk	thymidylate kinase	-1.03	0.53
	RCC03443	BadF/BadG/BcrA/BcrD family ATPase	BadF/BadG/BcrA/BcrD family ATPase	-1.09	0.85
	RCC01729	oxidoreductase	pyridine nucleotide-disulfide oxidoreductase	1.43153	0.543156
	RCC02525	dht	dihydropyrimidinase	0.47	0.55
Lipoproteins	RCC00606	lipoprotein	Predicted Function	0.877355	-0.403633
	RCC00606	lipoprotein	Predicted Function	0.877355	-0.403633
	RCC02815	lipoprotein	Predicted Function	0.758839	-0.501419
	RCC01496	lipoprotein	lipoprotein	-0.44602	0.409795
	RCC02510	lipoprotein	lipoprotein	-0.555599	0.449392
	RCC01381	lipoprotein	lipoprotein	-0.800026	0.528558
Transport Proteins	RCC03465	membrane transport family protein	malate transporter	-0.56	0.4
	RCC01163	copA2(ccoI)	copper-transporting P-type ATPase	-0.58	0.36
	RCC01785	ccmA	heme exporter protein A	-0.62	0.49
	RCC03251	cbiO3	cobalt ABC transporter ATP-binding protein CbiO	-0.73	0.67
	RCC02693	lptG	LPS export ABC transporter permease LptG	-0.9	0.6
	RCC00564	modC1	molybdenum ABC transporter ATP-binding protein	0.5	0.37
	RCC02183	potG2	polyamine ABC transporter ATP-binding protein	0.63	0.74
Hypothetical proteins	RCC00901	hypothetical protein	hypothetical protein	2.78	-0.503038
	RCC00353	hypothetical protein	Unknown Function	1.20286	-0.460678
	RCC00871	hypothetical protein	hypothetical protein	1.1745	-0.606157
	RCC02923	hypothetical protein	Unknown Function	0.969545	-0.535759
	RCC01739	hypothetical protein	Unknown Function	0.78505	-0.433509
	RCC00066	hypothetical protein	putative membrane protein	0.779239	-0.58141
	RCC03124	hypothetical protein	Unknown Function	0.738755	-0.564439
	RCC01622	hypothetical protein	membrane protein	0.67	-0.52
	RCC00543	hypothetical protein	Unknown Function	0.65379	-0.525743
	RCC02346	hypothetical protein	Unknown Function	0.642484	-0.449809
	RCC03399	hypothetical protein	Unknown Function	0.589843	-0.425227
	RCC02676	hypothetical protein	Unknown Function	0.572256	-0.472716
	RCC02012	hypothetical protein	Unknown Function	0.531485	-0.529959
	RCC00575	hypothetical protein	Unknown Function	0.516677	-0.583511
	RCC02301	hypothetical protein	Unknown Function	0.504242	-0.507003
	RCC01725	hypothetical protein	Unknown Function	0.498016	-0.470158
	RCC03454	hypothetical protein	YggT family protein	0.444767	-0.426006
	RCC00500	hypothetical protein	Unknown Function	-0.482909	0.438609
	RCC00596	hypothetical protein	Unknown Function	-0.498336	0.552998
	RCC03148	hypothetical protein	Unknown Function	-0.527748	0.598763
	RCC02512	hypothetical protein	Unknown Function	-0.53063	0.418093
	RCC02703	hypothetical protein	Unknown Function	-0.58181	0.556223
	RCC03528	hypothetical protein	Unknown Function	-0.594152	0.502105
	RCC01585	hypothetical protein	Unknown Function	-0.599451	0.592126
	RCC00084	hypothetical protein	Unknown Function	-0.620055	0.36003
	RCC00307	hypothetical protein	Unknown Function	-0.658618	0.614118
	RCC01877	hypothetical protein	Unknown Function	-0.661587	0.602428
	RCC03160	hypothetical protein	Unknown Function	-0.71065	0.577498
	RCC03440	hypothetical protein	Unknown Function	-0.710902	0.6593
	RCC01528	hypothetical protein	Unknown Function	-0.740792	0.565953
	RCC02586	hypothetical protein	Unknown Function	-0.762601	0.621995
	RCC00449	hypothetical protein	Unknown Function	-0.791328	0.495901
	RCC02492	hypothetical protein	Unknown Function	-0.820515	0.597905
	RCC00729	hypothetical protein	Unknown Function	-0.930393	0.678546
	RCC00608	hypothetical protein	Unknown Function	-2.03304	0.661312
	RCC02710	hypothetical protein	Unknown Function	0.762135	0.434806
All the numbers in the heatmap correspond to the log2 fold change of gene expression, with blue color representing downregulation and orange color representing upregulation.
