# Supplementary material for: Redox Brake Regulator RedB and FnrL Function as Yin-Yang Regulators of Anaerobic-Aerobic Metabolism in Rhodobacter capsulatus
Source: Microbiol Spectr. 2022 Sep 15;10(5):e02354-22. doi: 10.1128/spectrum.02354-22 (PMC9603517; doi:10.1128/spectrum.02354-22)
Supplement: Supplemental file 4 — Table S4. Download spectrum.02354-22-s0004.xlsx, XLSX file, 0.02 MB [file spectrum.02354-22-s0004.xlsx]

## Sheet: RedB+FNR
Table S4: Co-occurrence of selected RedB and FNR homologs
Organism	RedB UniProt ID	RedB UniProt ID 2	FNR UniProt ID 1	FNR UniProt ID 2	FNR UniProt ID 3
Nitrospirae bacterium GWD2_57_9	A0A1G1GDD4		None
Curvibacter sp. GWA2_63_95	A0A1F8VF45		A0A1F8VJX4
Cycloclasticus sp. symbiont of Bathymodiolus heckerae	A0A1X1QM66		A0A1X1QSP0
Gammaproteobacteria bacterium 2W06	A0A323TUA0		A0A323TRY7
Methylophilus sp. TWE2	A0A0K0SZM1		A0A0K0SUU2
Actibacterium mucosum KCTC 23349	A0A037ZPD9		A0A037ZH19
Acidithiobacillus ferrooxidans (strain ATCC 23270 / DSM 14882 / CIP 104768 / NCIMB 8455)	B7J3L6		None
Allochromatium vinosum (strain ATCC 17899 / DSM 180 / NBRC 103801 / NCIMB 10441 / D)	D3RS34		D3RN63
Methylobacterium sp. Leaf125	A0A0Q5DJM5		None
Paucibacter sp. KCTC 42545	A0A0U3DUQ0		A0A0U3DBZ9
Anaerolineae bacterium CG1_02_58_13	A0A1J4RVI2		None
Gallionellaceae bacterium CG1_02_56_997	A0A1J4YP65		A0A1J4Z923
Methylorubrum populi	A0A177J5P8		A0A177I296
Azoarcus sp. KH32C	H0PXS6		H0PWF8
Azospira sp. I09	A0A5H2YPT7		A0A5H2YGZ0
Opitutae bacterium Tous-C1TDCM	A0A2A2QC97		None
Candidatus Accumulibacter sp. 66-26	A0A1Q3VQF6		A0A1Q3VWS6
Acidibacillus sulfuroxidans	A0A2U3D8I8		None
Dichotomicrobium thermohalophilum	A0A397Q5W3		A0A397Q315
Rhizobiales bacterium	A0A2N6ATK1		None
Desulfuromonas sp.	A0A2N6EGF2		None
Rhodobacter blasticus DSM 2131	A0A2T4J5K0		A0A2T4J6Z1
Thauera linaloolentis 47Lol = DSM 12138	N6Y7Z9		N6YV03
Caenispirillum salinarum AK4	K9H355		None
Chloroflexus aggregans (strain MD-66 / DSM 9485)	B8GCE6		None
Accumulibacter phosphatis (strain UW-1)	C7RNM1		C7RNU7
Chloroflexus aurantiacus (strain ATCC 29366 / DSM 635 / J-10-fl)	A9WK55		None
Burkholderiales bacterium PBB4	A0A257H3X7		A0A257GZS6
Rhodoplanes piscinae	A0A327KBM4		None
Ahrensia sp.	A0A2E0IKJ9		A0A2E2RJJ2
Caldilinea aerophila (strain DSM 14535 / JCM 11387 / NBRC 104270 / STL-6-O1)	I0I9N6		None
Phyllobacteriaceae bacterium	A0A2E1Y205		A0A2E1Y3L1
Thiotrichaceae bacterium	A0A2A5G9I4		A0A2A5G2V9
Thiotrichales bacterium	A0A2A4SNH8		A0A1B6VHB8
Zetaproteobacteria bacterium CG_4_10_14_3_um_filter_54_28	A0A2M7L6S8		None
Paracoccus haematequi	A0A3S4EQF1		A0A3S4CVN1	A0A3S4CGU8
Gammaproteobacteria bacterium HGW-Gammaproteobacteria-1	A0A2N2A8Y8		A0A2N2AGU6
Calditrichaeota bacterium	A0A3M1NMV9		None
Nitrospirae bacterium	A0A3M1GEU1		None
Rhodophyticola porphyridii	A0A3L9Y4A7		A0A3L9XW27
Clostridiales bacterium	A0A3C1B114		None
Candidatus accumulibacter sp.	A0A351BM61		A0A351BJ70
Pelagicola sp. LXJ1103	A0A2U2CX82		A0A2U2CY62
Thiogranum longum	A0A4R1HFY4		A0A4R1HGM0
Ureibacillus thermophilus	A0A4P6UQH7		None
Hydrogenophaga sp. PAMC20947	A0A4P7RD33		A0A4P7R5Z8
Phreatobacter sp. NMCR1094	A0A4D7QNN6		A0A4D7QL19
Bradyrhizobiaceae bacterium	A0A431QDT7		A0A3S0HGC7
Nitrospirae bacterium	A0A522UW66		None
Neptunomonas concharum	A0A5P1R832		A0A5P1RC08
Rhodobacteraceae bacterium HLUCCA08	A0A0P7VQ21		A0A0P7X011
Pseudomonas sp. ATCC 13867	M4XBL9		M4WT79	M4WT79
Marinobacter adhaerens (strain DSM 23420 / HP15)	E4PGA2		E4PPP7
Ignavibacterium album (strain DSM 19864 / JCM 16511 / NBRC 101810 / Mat9-16)	I0AH26		None
Marinobacter nanhaiticus D15-8W	N6W0E8		N6W2M6
Leptothrix cholodnii (strain ATCC 51168 / LMG 8142 / SP-6) (Leptothrix discophora (strain SP-6))	B1Y700		B1XWN6
Leptonema illini DSM 21528	H2CDJ5		None
Methylotenera versatilis (strain 301)	D7DNN4		D7DJT2
Marinobacter hydrocarbonoclasticus (strain ATCC 49840 / DSM 8798 / SP17)	H8W9Q5		H8W6T7
Methyloversatilis universalis (strain ATCC BAA-1314 / JCM 13912 / FAM5)	F5RHS8		F5RE34
Methylorubrum extorquens (strain ATCC 14718 / DSM 1338 / JCM 2805 / NCIMB 9133 / AM1)	C5ASI8		C5AXX6
Marivita geojedonensis	A0A1X4NHM0		A0A1X4NPW6
Magnetospirillum gryphiswaldense (strain DSM 6361 / JCM 21280 / NBRC 15271 / MSR-1)	V6EYU3		V6F758
Magnetococcus marinus (strain ATCC BAA-1437 / JCM 17883 / MC-1)	A0LCJ9		None
Marinobacter sp. BSs20148	M1FDH4		M1FH91
Azoarcus sp. (strain BH72)	A1K9J3		A1K563
Roseibaca ekhonensis	A0A3B0M9V4		A0A3B0M8W7
Cognatishimia activa	A0A0P1IVJ6		A0A0N7MBQ0
Phaeobacter inhibens (strain ATCC 700781 / DSM 17395 / CIP 105210 / JCM 21319 / NBRC 16654 / NCIMB 13546 / BS107)	I7EN14		I7E4F5
Magnetospirillum molischianum DSM 120	H8FVN2		None
Salipiger bermudensis (strain DSM 26914 / JCM 13377 / KCTC 12554 / HTCC2601)	Q0FTH0		Q0FNL2
Roseobacter denitrificans (strain ATCC 33942 / OCh 114)	Q16C25		Q16AS9
Rhodoferax ferrireducens (strain ATCC BAA-621 / DSM 15236 / T118)	Q223H7		Q21XS0	Q21X40	Q21Y81
Roseobacter sp. GAI101	K2LE98		B7RHA5
Rubrivivax gelatinosus (strain NBRC 100245 / IL144)	I0HK61		I0HU38
Rhizobium selenitireducens ATCC BAA-1503	A0A376A9N9		A0A376AJ07
Roseobacter litoralis (strain ATCC 49566 / DSM 6996 / JCM 21268 / NBRC 15278 / OCh 149)	F7ZJV6		F7ZAA7
Roseibacterium elongatum DSM 19469	W8RWM2		W8SKM9
Roseovarius mucosus DSM 17069	A0A0A0HFU1		A0A0A0HN30
Rhodopseudomonas palustris (strain ATCC BAA-98 / CGA009)	Q6NAU0		Q01980
Rhodopseudomonas palustris (strain TIE-1)	B3QHR2		A0A336JX34
Rhodospirillum rubrum (strain ATCC 11170 / ATH 1.1.1 / DSM 467 / LMG 4362 / NCIMB 8255 / S1)	Q2RUZ9		Q2RP29
Cereibacter sphaeroides (strain ATCC 17025 / ATH 2.4.3)	A4WTM1		A4WTX8	A4WPX4
Rhodomicrobium vannielii (strain ATCC 17100 / ATH 3.1.1 / DSM 162 / LMG 4299)	E3I0M1		E3HZN0
Salipiger mucosus DSM 16094	S9RWV3		S9QVZ8
Halomonas ilicicola DSM 19980	A0A1M5DW44		A0A1M4WCU6
Marinobacter segnicrescens	A0A1I0B5C3		A0A1I0B7K3
Thalassococcus halodurans.	A0A1H6AR83		A0A1H5ZRL5
Methylophilus rhizosphaerae	A0A1G9BFS4		A0A1G9B9C6
Neptunomonas qingdaonensis	A0A1I2M4P4		A0A1I2P613
Oceanicella actignis	A0A1M7S8B5		A0A1M7TJT0
Roseospirillum parvum	A0A1G8EV75		None
Lutimaribacter saemankumensis	A0A1G8GRN9		A0A1G8N304
Rhodoblastus acidophilus (Rhodopseudomonas acidophila)	A0A212R1H4		A0A212QNX3
Labrenzia aggregata (strain ATCC 25650 / DSM 13394 / JCM 20685 / NBRC 16684 / NCIMB 2208 / IAM 12614 / B1)	A0P056		None
Polymorphum gilvum (strain LMG 25793 / CGMCC 1.9160 / SL003B-26A1)	F2IV63		None
Ruegeria lacuscaerulensis (strain DSM 11314 / KCTC 2953 / ITI-1157)	D0CYG8		D0CUG1
Ruegeria pomeroyi (strain ATCC 700808 / DSM 15171 / DSS-3)	Q5LSZ9		Q5LMN2
Thiolapillus brandeum	A0A7U6GJ70	A0A7U6JJL4	A0A7U6GJ82
Thioalkalivibrio sulfidiphilus (strain HL-EbGR7)	B8GR25		B8GU28
Thiomonas arsenitoxydans (strain DSM 22701 / CIP 110005 / 3As)	D6CP89		D6CPW8
Thiocystis violascens (strain ATCC 17096 / DSM 198 / 6111)	I3Y6Z0		I3YFN5
Noviherbaspirillum autotrophicum	A0A0C1YS68		A0A0C2BJU6	A0A0C1YS07
